# Supplementary material for: Whole-genome informed circulating tumor DNA analysis by multiplex digital PCR for disease monitoring in B-cell lymphomas: a proof-of-concept study
Source: Front Oncol. 2023 Jun 2;13:1176698. doi: 10.3389/fonc.2023.1176698 (PMC10272573; doi:10.3389/fonc.2023.1176698)
Supplement: Supplementary file 2 [file Table_1.xlsx]

## Sheet: Sheet1
Table S1: Detailed clinical data collected per patient.
Patient ID	Diagnosis	Ann Arbor Stage	ENS	COO	Genetic analysis	Bulky disease	Age (years)	Sex	ENS	ECOG	Lactate dehydrogenase (µkat/L)	Sedimentation rate (mm/s)	Albumin (g/L)	Hemoglobin (g/L)	Absolute lymphocyte count x10^9/L	B-symptoms	Primary treatment	Relapse/Refractory disease	Relapse/Refractory treatment	General comment	Outcome↟
Pat1	THRLBCL	IV	BM	non-GCB	No	Yes	70	Female	BM	2	5	5	34	113	2.9	No	R-CHOP14 x6 + it MTX	Yes	R-Gemox. Treatment change to PV-R-Benda at interim due to multiple reactions		Alive
Pat2	DLBCL	III	No	non-GCB	FISH (neg BCL6, BCL2, MYC)	No	73	Male	No	2	11.3	76	34	96	1.6	Yes	R-CHOP14 x6 + it MTX + CRY	No			Alive
Pat3	DLBCL-NOS	II	No	GCB	No	No	62	Male	No	0	3.2	3	42	146	1.7	No	R-CHOP14 x6	No			Alive
Pat4	DLBCL	I	No	GCB	FISH (neg MYC/BCL2 rearrangement)	No	66	Male	No	0	3.3	6	38	139	1.4	No	R-CHOP14x6	No			Alive
Pat5	DLBCL	III	No	non-GCB	No	No	47	Male	No	0	4.2	3	43	158	0.8	No	R-CHOEP14x6	Yes	R-DHAO followed by BEAM + ASCT		Alive
Pat6	DLBCL	I	No	GCB	No	No	75	Female	No	0	3.6	21	40	131	1.6	No	R-CHOP14x6	No			Alive
Pat7	transformation of FL grade 3A to DLBCL	III	No	Unc	FISH (split signals for BCL2gen and fusion signals for t(14;18), no split signals for MYC or IgH/MYC fusion signals)	No	40	Male	No	0	2.4	2	44	150	1.4	No	R-CHOP14x6 BEAM + ASCT	No			Alive
Pat8	FL grade 3A	III	No	Unc	FISH (split signals for BCL2gen and fusion signals for t(14;18))	Yes	65	Male	No	0	4	35	35	121	1.1	Yes	R-Bendamustin x6	-		Interrupted therapy after 2 cycles due to grade 3-4 skin toxicity and respiratory complications.	Dead
Pat9	FL grade 2/3A	III	No	Unc	FISH (split-signals for BCL2-gen and fusionsignals for t(14;18)-fusions)	Yes	62	Male	No	1	3.4	12	43	147	2.8	No	R-Bendamustin x6	small progress of cervical glands since PET (<14mm)	No indication for treatment of mild progress		Alive
Key:
DLBCL	Diffuse large B-cell lymphoma
DLBCL-NOS	Diffuse large B-cell lymphoma, not otherwise specified
FL	Follicular lymphoma
THRLBCL	T-cell/histocyte-rich large B-cell lymphoma
Stage	Ann Arbor staging (I-IV)
ENS	Extranodal sites
BM	Bone Marrow
COO	Cell of origin classification
GCB	Germinal center B-cell like
ECOG	Performance status (0-4)
R-Bendamustin	Rituximab, Bendamustin
R-CHOP	Rituximab, cyclophosphamide, doxorubicin, vincristine, prednisone
R-CHOEP	R-CHOP + etoposide
it MTX + CRY	highdose methotrexate/high-dose cytarabine
PV-R-Benda	Polatuzumab Vedotin Benda
BEAM	Carmustine + Etoposide + Cytarabine + Melphalan
ASCT	Autologous stem cell transplant
↟as of last follow-up date
