# Supplementary material for: Whole-genome informed circulating tumor DNA analysis by multiplex digital PCR for disease monitoring in B-cell lymphomas: a proof-of-concept study
Source: Front Oncol. 2023 Jun 2;13:1176698. doi: 10.3389/fonc.2023.1176698 (PMC10272573; doi:10.3389/fonc.2023.1176698)
Supplement: Supplementary file 3 [file Table_2.xlsx]

## Sheet: Sheet1
Table S2: Quality metrics of whole genome sequencing analysis
Patient ID	Sample type↟	Read pairs [M]	Median coverage [bases]	Coverage 15x [%]	Coverage 60x [%]	Duplicates [%]	Average insert size [base pairs]	Fold 80 base penalty
Pat1	Germline	347.2	30	89.22	0.46	18.38	358.0	1.45
	Tumor	393.4	32	97.25	0.34	13.84	365.51	1.19
Pat2	Germline	407.8	34	96.31	0.42	14.65	362.38	1.22
	Tumor	531.6	41	97.58	6.21	16.94	338.75	1.29
Pat3	Germline	343.9	29	94.62	0.29	19.3	354.74	1.23
	Tumor	476.2	38	97.94	3.84	21.61	349.42	1.25
Pat4	Germline	406.0	33	95.32	1.13	13.96	364.18	1.28
	Tumor	460.5	38	97.2	0.63	14.8	361.34	1.2
Pat5	Germline	324.6	27	93.76	0.27	20.77	358.12	1.26
	Tumor	491.8	36	96.91	0.66	14.96	328.21	1.2
Pat6	Germline	422.2	35	97.37	0.44	14.1	364.81	1.19
	Tumor	414.2	34	97.35	0.43	13.94	356.91	1.17
Pat7	Germline	614.8	50	98.15	14.3	16.72	399.79	1.17
	Tumor	577.1	49	98.02	15.62	14.53	379.08	1.21
Pat8	Germline	464.6	39	97.16	0.85	14.32	379.94	1.19
	Tumor	600.5	50	98.1	18.91	15.12	370.7	1.24
Pat9	Germline	428.9	36	96.8	0.66	15.76	380.69	1.22
	Tumor	523.5	42	97.5	3.44	15.05	368.36	1.21
↟Tumor, genomic DNA from fresh frozen tumor tissue; Germline, genomic DNA from whole blood
