# Supplementary material for: Whole-genome informed circulating tumor DNA analysis by multiplex digital PCR for disease monitoring in B-cell lymphomas: a proof-of-concept study
Source: Front Oncol. 2023 Jun 2;13:1176698. doi: 10.3389/fonc.2023.1176698 (PMC10272573; doi:10.3389/fonc.2023.1176698)
Supplement: Supplementary file 6 [file Table_5.xlsx]

## Sheet: Sheet1
Table S5. Oncogenic translocations by IgCaller
Patient_ID	Analysis	Annotation	Mechanism	Score
Pat3	Oncogenic IG rearrangement	t(6;14) [6:393066:-;14:106326015:-] [IRF4 - IGH]	Translocation	12.0 (0) [0] [none]
Pat7	Oncogenic IG rearrangement	t(14;18) [14:106347407:-;18:60774481:+] [IGH - BCL2]	Translocation	23.0 (0) [0] [none]
Pat7	Oncogenic IG rearrangement	t(14;18) [14:106331674:-;18:60774482:-] [IGH - BCL2]	Translocation	13.0 (0) [0] [none]
Pat8	Oncogenic IG rearrangement	t(14;18) [14:106330467:+;18:60793566:-] [IGH - BCL2]	Translocation	21.0 (0) [0] [none]
Pat8	Oncogenic IG rearrangement	t(14;18) [14:106351897:-;18:60793551:+] [IGH - BCL2]	Translocation	18.0 (0) [0] [none]
Pat9	Oncogenic IG rearrangement	t(14;18) [14:106380228:-;18:60774482:+] [IGH - BCL2]	Translocation	13.0 (0) [0] [none]
