# Supplementary material for: Whole-genome informed circulating tumor DNA analysis by multiplex digital PCR for disease monitoring in B-cell lymphomas: a proof-of-concept study
Source: Front Oncol. 2023 Jun 2;13:1176698. doi: 10.3389/fonc.2023.1176698 (PMC10272573; doi:10.3389/fonc.2023.1176698)
Supplement: Supplementary file 7 [file Table_6.xlsx]

## Sheet: Sheet1
Supplementary table 5: Optimised patient-specific multiplex ddPCR assay protocols for plasma cfDNA analysis.
Patient ID	Target		Bio-Rad Assay ID	Target type⤉	Assay concentration*	Annealing temp °C	Channel	False positive rate %⤊
Pat1	NOTCH1	p.P2514Rfs*4	dHsaMDV2510500	Indel	1.5X	60	FAM High	0.01
	NOTCH1 WT		dHsaMDV2510500	WT	1.5X	60	HEX
	CCND3↟	p.Q276*	dHsaMDM9641801351	SNV	1X	60	FAM Low	0.01
Pat2	IRF4	p.L24V	Custom	SNV	0.3X	60	HEX Low	0.02
	IRF4 WT		Custom	WT	1X	60	FAM
	SPAG5::SUPT6H		Custom	Translocation	0.7X	60	HEX High	0.01
Pat3	SOCS1	p.G139A	dHsaMDM8945625311	SNV	0.3X	55	FAM Low	0
	CIITA↟	p.R92Kfs*35	dHsaMDM2219772741	Indel	0.7X	55	FAM High	0.01
	SOCS1 WT		dHsaMDW8945625313	WT	0.5X	55	HEX Low
	Albumin		Custom	CNR	1.5X	55	HEX High
Pat4	NFKBIA	c.228-1G>A	dHsaMDM6025411021	SNV	1X	60	FAM High	0.02
	H1-3	p.K137Q	dHsaMDM9475691421	SNV	1X	60	FAM Low	0.01
	H1-3 WT		dHsaMDW9475691423	WT	1X	60	HEX Low
	TP53		dHsaCP2000128	CNR	1.5X	60	HEX High
Pat5	MYD88	p.L265P	dHsaMDS306288327	SNV	1X	55	FAM High	0
	CD58	c.352_355del	dHsaMDM4366259951	Indel	0.5X	55	FAM Low	0.1
	MYD88 WT		dHsaMDS306288327	WT	1X	55	HEX High
	ABCC9 CNR		dHsaCP2506567	CNR	0.5X	55	HEX Low
Pat7	EZH2	p.Y646S	dHsaMDV2516848	SNV	0.5X	55	FAM Low	0
	IGH::BCL2		Custom	Translocation	1X	55	FAM High	0
	EZH2 WT		dHsaMDV2516848	WT	0.5X	55	HEX Low
Pat8	NSD2	p.T1150A	dHsaMDS203818393	SNV	1X	60	FAM Low	0.02
	IGH::BCL2		Custom	Translocation	1X	60	FAM High	0
	NSD2 WT		dHsaMDS203818393	WT	1X	60	HEX Low
	Albumin		Custom	CNR	1.5X	60	HEX High
Pat9	B2M	p.Q22*	dHsaMDS221163717	SNV	1X	60	FAM Low	0.04
	IGH::BCL2		Custom	Translocation	1X	60	FAM High	0
	B2M Wt		dHsaMDS221163717	WT	1X	60	HEX Low
	Albumin		Custom	CNR	1.5X	60	HEX High
*1X Assay Concentration = 900nM primers/250nM probe
⤊ Determined as variant allele fraction in 9-12 wells of normal cfDNA
⤉ CNR copy number reference; SNV single nucleotide variant; WT Wild-type allele; Indel, small insertion and/or deletion
↟ Run with corresponding darkprobe for wildtype allele in equal concentrations
