# Supplementary material for: Whole-genome informed circulating tumor DNA analysis by multiplex digital PCR for disease monitoring in B-cell lymphomas: a proof-of-concept study
Source: Front Oncol. 2023 Jun 2;13:1176698. doi: 10.3389/fonc.2023.1176698 (PMC10272573; doi:10.3389/fonc.2023.1176698)
Supplement: Supplementary file 8 [file Table_7.xlsx]

## Sheet: Sheet1
Table S7. Custom ddPCR assays ordered by Integrated DNA Technologies (IDT, Iowa, US)
Patient ID	Target	Channel	Target type	Sequences 5' to 3'		Probe covering SV breakpoint
Pat2	IRF4 p.L24V	FAM/HEX	SNV	Forward Primer	GCG GAG AGT TCG GCA TGA	NA
				Reverse Primer	GTA CTT GCC GCT GTC GAT
				Mutant Probe*	/5HEX/CA ACG GGA AG+G TCC GCC A/3IABkFQ/
				Wildtype Probe	/56-FAM/CA ACG GGA AGC TCC GCC A/3IABkFQ/
	SPAG5::SUPT6H	HEX	SV	Forward Primer	TTC CCT CTC CCT GCT CTA	Yes
				Reverse Primer	CTC CTG AGT AGC TGG GAT TAC
				Probe	/5HEX/AG AAG CTG GGA GCA GTG GCA /3IABkFQ/
Pat9	IGH::BCL2	FAM	SV	BCL2 breakpoint (18:60774482) primer	GTG CAC ATA CCT TCT CTT AG	Yes
				IGH breakpoint (14:106380228) primer	GTG TCA CTG TGG TAT TAC G
				IGH::BCL2 probe	/56-FAM/AT TAA AGG ACA CTC GGC CAC TC/3IABkFQ/
Pat8	IGH::BCL2	FAM	SV	BCL2 breakpoint (18:60793551) primer	TAA GCA CCA CTG CAT TTC	Yes
				IGH breakpoint (14:106351897) primer	TCT GTG TCA CTG TGG TAT TA
				IGH::BCL2 probe	/56-FAM/CC ATG AGA AAG CCC CCG CTT AAA CC/3IABkFQ/
Pat7	IGH::BCL2	FAM	SV	BCL2 breakpoint (18:60774482) primer	GTG CAC ATA CCT TCT CTT AG	Yes
				IGH breakpoint (14:106347407) primer	AAA CCA GGA GGT TTC TGA
				IGH::BCL2 probe	/56-FAM/AC ACT CGA GGG TAC TAT ACC CGA CT/3IABkFQ/
	Albumin	HEX	CNR	Forward Primer	TGA AAC ATA CGT TCC CAA AGA GTT T	Yes
				Reverse Primer	CTC TCC TTC TCA GAA AGT GTG CAT AT
				Probe	/5HEX/ TGC TGA AAC/ ZEN/ ATT CAC CTT CC/3IABkFQ/
*Affinity Plus® probes with locked nucleic acid denoted with "+"
56-FAM, 5' 6-FAM; 5HEX, 5' HEX; 3IABkFQ, 3' Iowa Black FQ; CNR, copy number reference; SNV, single nucleotide variant; SV, structural variant; Zen, internal quencher
single nucleotide variant underlined
